# Supplementary material for: First-Principles Study on the Electrical and Thermal Conductivities of Cu–Zn Binary Alloys
Source: Materials (Basel). 2025 May 15;18(10):2310. doi: 10.3390/ma18102310 (PMC12113239; doi:10.3390/ma18102310)
Supplement: Supplementary file 1 [file materials-18-02310-s001.zip]

Archive with 1 entries (1 files):
- materials-3602726-supplementary.pdf
